# Supplementary material for: Helicteresbinhthuanensis V.S.Dang (Malvaceae, Helicteroideae), a new species from southern Vietnam
Source: PhytoKeys. 2020 Oct 29;166:87–95. doi: 10.3897/phytokeys.166.57647 (PMC7644645; doi:10.3897/phytokeys.166.57647)
Supplement: XML Treatment for Helicteres binhthuanensis [file phytokeys.166.57647-treatment1.xml]

<!DOCTYPE tp:taxon-treatment
  PUBLIC "-//TaxonX//DTD Taxonomic Treatment Publishing DTD v0 20100105//EN" "tax-treatment-NSO.dtd">
<tp:taxon-treatment xmlns:tp="http://www.plazi.org/taxpub"><tp:treatment-meta><kwd-group><label>Taxon classification</label><kwd><named-content xmlns:xlink="http://www.w3.org/1999/xlink" content-type="kingdom">Plantae</named-content></kwd></kwd-group><mixed-citation publication-type="journal"><person-group><name><surname>Dang</surname><given-names>Van-Son</given-names></name><name><surname>Dang</surname><given-names>Minh-Quan</given-names></name><name><surname>Hoang</surname><given-names>Nghia-Son</given-names></name></person-group><article-title><italic><tp:taxon-name><tp:taxon-name-part taxon-name-part-type="genus" reg="Helicteres">Helicteres</tp:taxon-name-part> <tp:taxon-name-part taxon-name-part-type="species" reg="binhthuanensis">binhthuanensis</tp:taxon-name-part></tp:taxon-name></italic> V.S.Dang (<tp:taxon-name><tp:taxon-name-part taxon-name-part-type="family">Malvaceae</tp:taxon-name-part></tp:taxon-name>, <tp:taxon-name><tp:taxon-name-part taxon-name-part-type="subfamily">Helicteroideae</tp:taxon-name-part></tp:taxon-name>), a new species from southern Vietnam</article-title><source>PhytoKeys</source><day>29</day><month>10</month><year>2020</year><volume>166</volume><fpage>87</fpage><lpage>95</lpage><pub-id pub-id-type="doi">10.3897/phytokeys.166.57647</pub-id></mixed-citation></tp:treatment-meta><tp:nomenclature><tp:taxon-name><object-id xmlns:xlink="http://www.w3.org/1999/xlink" content-type="arpha" xlink:type="simple">DB96B855-5B8F-56AB-A77D-97F20F779370</object-id>
            <tp:taxon-name-part taxon-name-part-type="genus" reg="Helicteres">Helicteres</tp:taxon-name-part>
            <tp:taxon-name-part taxon-name-part-type="species" reg="binhthuanensis">binhthuanensis</tp:taxon-name-part>
            <object-id xmlns:xlink="http://www.w3.org/1999/xlink" content-type="ipni" xlink:type="simple">urn:lsid:ipni.org:names:77212606-1</object-id>
          </tp:taxon-name><tp:taxon-authority>V.S.Dang</tp:taxon-authority><tp:taxon-status xmlns:xlink="http://www.w3.org/1999/xlink" xlink:type="simple">sp. nov.</tp:taxon-status><xref ref-type="fig" rid="F2">Figures 2</xref><xref ref-type="fig" rid="F3">, 3</xref></tp:nomenclature><tp:treatment-sec sec-type="diagnosis" id="SECID0EQJAC"><title>Diagnosis.</title><p>Similar to <italic><tp:taxon-name><tp:taxon-name-part taxon-name-part-type="genus" reg="Helicteres">Helicteres</tp:taxon-name-part> <tp:taxon-name-part taxon-name-part-type="species" reg="angustifolia">angustifolia</tp:taxon-name-part></tp:taxon-name></italic> L. (Figure <xref ref-type="fig" rid="F4">4</xref>) in its shrubby habit (to 2 m tall) and axillary inflorescences but distinguished by the size of its leaf blades (10–13 × 0.8–1.2 cm vs. 3–15 × 1–4 cm), larger petals (12–16 mm long vs. 5–10 mm long), longer androgynophores (10–15 mm long vs. 3–7.5 mm long), and stamen number (10 vs. 15). Also similar to <italic><tp:taxon-name><tp:taxon-name-part taxon-name-part-type="genus" reg="Helicteres">H.</tp:taxon-name-part> <tp:taxon-name-part taxon-name-part-type="species" reg="sphaerotheca">sphaerotheca</tp:taxon-name-part></tp:taxon-name></italic> Cowie, but differs from the latter by having larger leaf blades (10–13 × 0.8–1.2 cm vs. 1.5–3.5 × 0.2–0.7 cm), longer stipules (3–4 mm long vs. 1–2 mm long) and bracts (1–2 mm long vs. 1 mm long), larger calyx (tube 6–8 mm long, lobes 4–5 mm long vs. tube 3.5–4.5 mm long, lobes ca. 0.5 mm long) and petals (12–16 mm long vs. 7–9.5 mm long), and fruit shape (ovoid to ellipsoid vs. globular).</p><fig id="F2" position="float" orientation="portrait"><object-id xmlns:xlink="http://www.w3.org/1999/xlink" content-type="doi" xlink:type="simple">10.3897/phytokeys.166.57647.figure2</object-id><object-id xmlns:xlink="http://www.w3.org/1999/xlink" content-type="arpha" xlink:type="simple">389A6E8D-305D-5A0D-9172-9C247AFDE6F8</object-id><label>Figure 2.</label><caption><p>Habitat and habit of <italic><tp:taxon-name><tp:taxon-name-part taxon-name-part-type="genus" reg="Helicteres">Helicteres</tp:taxon-name-part> <tp:taxon-name-part taxon-name-part-type="species" reg="binhthuanensis">binhthuanensis</tp:taxon-name-part></tp:taxon-name></italic><bold>A</bold> habitat <bold>B</bold> habit. Photos by Van-Son Dang.</p></caption><graphic xmlns:xlink="http://www.w3.org/1999/xlink" xlink:href="phytokeys-166-087-g002.jpg" position="float" orientation="portrait" xlink:type="simple" id="oo_469175.jpg"><uri content-type="original_file" xlink:type="simple">https://binary.pensoft.net/fig/469175</uri></graphic></fig><fig id="F3" position="float" orientation="portrait"><object-id xmlns:xlink="http://www.w3.org/1999/xlink" content-type="doi" xlink:type="simple">10.3897/phytokeys.166.57647.figure3</object-id><object-id xmlns:xlink="http://www.w3.org/1999/xlink" content-type="arpha" xlink:type="simple">39679904-3439-54D2-98B8-7C3F0E83A179</object-id><label>Figure 3.</label><caption><p><italic><tp:taxon-name><tp:taxon-name-part taxon-name-part-type="genus" reg="Helicteres">Helicteres</tp:taxon-name-part> <tp:taxon-name-part taxon-name-part-type="species" reg="binhthuanensis">binhthuanensis</tp:taxon-name-part></tp:taxon-name></italic><bold>A, B</bold> flowering and fruiting branches <bold>C</bold> close-up of young leaves and stipules <bold>D</bold> abaxial leaf surface <bold>E–G</bold> close-up of axillary inflorescence and flowers <bold>H–J</bold> close-up of fruits <bold>K</bold> Seeds. Photos by Van-Son Dang.</p></caption><graphic xmlns:xlink="http://www.w3.org/1999/xlink" xlink:href="phytokeys-166-087-g003.jpg" position="float" orientation="portrait" xlink:type="simple" id="oo_469176.jpg"><uri content-type="original_file" xlink:type="simple">https://binary.pensoft.net/fig/469176</uri></graphic></fig><fig id="F4" position="float" orientation="portrait"><object-id xmlns:xlink="http://www.w3.org/1999/xlink" content-type="doi" xlink:type="simple">10.3897/phytokeys.166.57647.figure4</object-id><object-id xmlns:xlink="http://www.w3.org/1999/xlink" content-type="arpha" xlink:type="simple">A82484C6-971F-52BA-ADF7-E8DF0A85CA74</object-id><label>Figure 4.</label><caption><p><italic><tp:taxon-name><tp:taxon-name-part taxon-name-part-type="genus" reg="Helicteres">Helicteres</tp:taxon-name-part> <tp:taxon-name-part taxon-name-part-type="species" reg="angustifolia">angustifolia</tp:taxon-name-part></tp:taxon-name></italic><bold>A</bold> flowering branches <bold>B</bold> abaxial leaf surfaces <bold>C</bold> close-up of axillary inflorescence and flowers <bold>D, E</bold> close-up of fruits. Photos by Van-Son Dang.</p></caption><graphic xmlns:xlink="http://www.w3.org/1999/xlink" xlink:href="phytokeys-166-087-g004.jpg" position="float" orientation="portrait" xlink:type="simple" id="oo_469177.jpg"><uri content-type="original_file" xlink:type="simple">https://binary.pensoft.net/fig/469177</uri></graphic></fig></tp:treatment-sec><tp:treatment-sec sec-type="material" id="SECID0EQNAC"><title>Type.</title><p>Vietnam. Binh Thuan Province, Ham Thuan Bac District, 40 km north of Phan Thiet City, in secondary forests, <named-content xmlns:xlink="http://www.w3.org/1999/xlink" content-type="dwc:verbatimCoordinates" xlink:type="simple"><named-content content-type="geo-json" specific-use="{&#34;type&#34;:&#34;Point&#34;,&#34;coordinates&#34;:[108.258908,11.117306]}" id="NCID0EZNAC" xlink:type="simple">11°07’02.30”N, 108°14’92.07”E</named-content></named-content>, 80 m alt., 20 July 2019, <italic>Van-Son Dang &amp; Nghia-Son Hoang, Dang 386</italic> (holotype: VNM; isotypes: HN, VNM, VNMN).</p></tp:treatment-sec><tp:treatment-sec sec-type="description" id="SECID0EAOAC"><title>Description.</title><p>Shrubs, 1–2 m tall; branches slender, 2–3 mm in diam., densely yellow-brown stellate puberulent. Leaves alternate, blades narrowly lanceolate to narrowly oblanceolate, 10–13 × 0.8–1.2 cm, coriaceous, yellowish brown when dry, adaxially sparsely puberulent, abaxially densely yellow-brown puberulent, apex acute or acuminate, base rounded, symmetric, margin entire; midrib flat or slightly depressed adaxially, distinct and prominent abaxially; secondary veins 3–7 pairs, obscure adaxially, prominent abaxially; petioles 5–8 mm long, densely yellow-brown puberulent. Stipules persistent, 3–4 mm long, filiform or linear, densely pubescent. Inflorescences axillary or terminal, cymose, 8–14 mm long, 2–5-flowered; bracts 1–2 mm long; pedicels 1–5 mm long. Flowers with short pedicel; calyx tubular to campanulate, 10–13 mm long, whitish green, densely villous to hirsute, calyx tube 6–8 mm long, calyx lobes 5, unequal, lanceolate to triangular, 4–5 mm long, tips acute; petals 5, unequal in length, 12–16 mm long, whitish pink or purplish, darker at base of limb, reflexed at anthesis, limb cuneate, densely hirsute, callused near base, apex truncate, lower 3 petals slightly longer than upper pair, claw with 2 or 1 auriculate appendices, upper pair with 2 prominent appendages on the claw; androgynophore 10–15 mm long, straight, villous at base; stamens 10, shortly connate at base; staminodes 5, broadly lanceolate; filaments coalescent, surrounding ovary; anthers transverse, oblong; ovary ovoid or globose, 5-locular, densely villous; style 1.3–1.5 mm long; stigma 5-toothed, terete. Fruit a capsule, ovoid to ellipsoid, 1.5–2 × 0.8–1 cm, with 5 longitudinal lobes, densely villous, apex short-beaked, black when mature; seeds many, small, 2.5–4 × 1.5–2 mm, irregularly rugose, dark brown, angled when dry.</p></tp:treatment-sec><tp:treatment-sec sec-type="Other specimen examined" id="SECID0EFOAC"><title>Other specimen examined.</title><p>Vietnam. Binh Thuan Province, Ham Thuan Bac District, 40 km north of Phan Thiet City, in secondary forests, <named-content xmlns:xlink="http://www.w3.org/1999/xlink" content-type="dwc:verbatimCoordinates" xlink:type="simple"><named-content content-type="geo-json" specific-use="{&#34;type&#34;:&#34;Point&#34;,&#34;coordinates&#34;:[108.258964,11.117314]}" id="NCID0EOOAC" xlink:type="simple">11°07’02.33”N, 108°14’92.27”E</named-content></named-content>, 86 m elevation, 21 July 2019, <italic>Van-Son Dang &amp; Nghia-Son Hoang, Dang 383</italic> (VNM).</p></tp:treatment-sec><tp:treatment-sec sec-type="phenology" id="SECID0EVOAC"><title>Phenology.</title><p>Flowering and fruiting specimens were collected in July.</p></tp:treatment-sec><tp:treatment-sec sec-type="distribution" id="SECID0E1OAC"><title>Distribution and habitat.</title><p><italic><tp:taxon-name><tp:taxon-name-part taxon-name-part-type="genus" reg="Helicteres">Helicteres</tp:taxon-name-part> <tp:taxon-name-part taxon-name-part-type="species" reg="binhthuanensis">binhthuanensis</tp:taxon-name-part></tp:taxon-name></italic> is known only from Ham Thuan Bac District, Binh Thuan Province, southern Vietnam. It grows along roadsides and edges of secondary forests at ca. 80–95 m elevation.</p></tp:treatment-sec><tp:treatment-sec sec-type="etymology" id="SECID0ELPAC"><title>Etymology.</title><p>The species epithet is derived from the name of the province (Binh Thuan) where the species was discovered.</p></tp:treatment-sec><tp:treatment-sec sec-type="Vernacular names" id="SECID0EQPAC"><title>Vernacular names.</title><p>Tổ kén bình thuận, An xoa bình thuận.</p></tp:treatment-sec><tp:treatment-sec sec-type="Preliminary conservation assessment" id="SECID0EVPAC"><title>Preliminary conservation assessment.</title><p><italic><tp:taxon-name><tp:taxon-name-part taxon-name-part-type="genus" reg="Helicteres">Helicteres</tp:taxon-name-part> <tp:taxon-name-part taxon-name-part-type="species" reg="binhthuanensis">binhthuanensis</tp:taxon-name-part></tp:taxon-name></italic> was collected from a small population in a habitat that was logged and disturbed. Therefore, we suggest its placement in the Data Deficient (DD) category based on the IUCN Red List Categories (<xref ref-type="bibr" rid="B7">IUCN 2019</xref>).</p></tp:treatment-sec><tp:treatment-sec sec-type="notes" id="SECID0ELAAE"><title>Notes.</title><p>Morphologically, <italic><tp:taxon-name><tp:taxon-name-part taxon-name-part-type="genus" reg="Helicteres">Helicteres</tp:taxon-name-part> <tp:taxon-name-part taxon-name-part-type="species" reg="binhthuanensis">binhthuanensis</tp:taxon-name-part></tp:taxon-name></italic> is most similar to <italic><tp:taxon-name><tp:taxon-name-part taxon-name-part-type="genus" reg="Helicteres">H.</tp:taxon-name-part> <tp:taxon-name-part taxon-name-part-type="species" reg="angustifolia">angustifolia</tp:taxon-name-part></tp:taxon-name></italic>, which is a common species in mainland southeast Asia, and <italic><tp:taxon-name><tp:taxon-name-part taxon-name-part-type="genus" reg="Helicteres">H.</tp:taxon-name-part> <tp:taxon-name-part taxon-name-part-type="species" reg="sphaerotheca">sphaerotheca</tp:taxon-name-part></tp:taxon-name></italic>, which is endemic to the Northern Territory of Australia, between the Mary River and the South Alligator River. It differs from those species in several characters that are summarised in Table <xref ref-type="table" rid="T1">1</xref>.</p><table-wrap id="T1" position="float" orientation="portrait"><label>Table 1.</label><caption><p>Comparison of <italic><tp:taxon-name><tp:taxon-name-part taxon-name-part-type="genus" reg="Helicteres">Helicteres</tp:taxon-name-part> <tp:taxon-name-part taxon-name-part-type="species" reg="binhthuanensis">binhthuanensis</tp:taxon-name-part></tp:taxon-name></italic> with its morphologically closest allies (modified from <xref ref-type="bibr" rid="B10">Pham 1999</xref>; <xref ref-type="bibr" rid="B11">Phengklai 2001</xref>; <xref ref-type="bibr" rid="B12">Tang et al. 2007</xref>; <xref ref-type="bibr" rid="B3">Cowie 2011</xref>).</p></caption><table id="TID0EDHAE" rules="all"><tbody><tr><th rowspan="1" colspan="1">Character</th><th rowspan="1" colspan="1">
                    <italic><tp:taxon-name><tp:taxon-name-part taxon-name-part-type="genus" reg="Helicteres">H.</tp:taxon-name-part> <tp:taxon-name-part taxon-name-part-type="species" reg="binhthuanensis">binhthuanensis</tp:taxon-name-part></tp:taxon-name></italic>
                  </th><th rowspan="1" colspan="1">
                    <italic><tp:taxon-name><tp:taxon-name-part taxon-name-part-type="genus" reg="Helicteres">H.</tp:taxon-name-part> <tp:taxon-name-part taxon-name-part-type="species" reg="angustifolia">angustifolia</tp:taxon-name-part></tp:taxon-name></italic>
                  </th><th rowspan="1" colspan="1">
                    <italic><tp:taxon-name><tp:taxon-name-part taxon-name-part-type="genus" reg="Helicteres">H.</tp:taxon-name-part> <tp:taxon-name-part taxon-name-part-type="species" reg="sphaerotheca">sphaerotheca</tp:taxon-name-part></tp:taxon-name></italic>
                  </th></tr><tr><td rowspan="1" colspan="1">Branch indumentum</td><td rowspan="1" colspan="1">densely yellow-brown stellate puberulent</td><td rowspan="1" colspan="1">gray greenish puberulent</td><td rowspan="1" colspan="1">sparsely stellate hairy, hairs sessile</td></tr><tr><td rowspan="1" colspan="1">Petiole length</td><td rowspan="1" colspan="1">5–8 mm long</td><td rowspan="1" colspan="1">3–15 mm long</td><td rowspan="1" colspan="1">0.5–1 mm long</td></tr><tr><td rowspan="1" colspan="1">Leaf blade size</td><td rowspan="1" colspan="1">10–13 × 0.8–1.2 cm</td><td rowspan="1" colspan="1">3–15 × 1–4 cm</td><td rowspan="1" colspan="1">1.5–3.5 × 0.2–0.7 cm</td></tr><tr><td rowspan="1" colspan="1">Stipule length</td><td rowspan="1" colspan="1">3–4 mm long</td><td rowspan="1" colspan="1">3.5–6 mm long</td><td rowspan="1" colspan="1">1–2 mm long</td></tr><tr><td rowspan="1" colspan="1">Bract length</td><td rowspan="1" colspan="1">1–2 mm long</td><td rowspan="1" colspan="1">1.5–2 mm long</td><td rowspan="1" colspan="1">ca. 1 mm long</td></tr><tr><td rowspan="1" colspan="1">Calyx tube length</td><td rowspan="1" colspan="1">6–8 mm long</td><td rowspan="1" colspan="1">ca. 6 mm long</td><td rowspan="1" colspan="1">3.5–4.5 mm long</td></tr><tr><td rowspan="1" colspan="1">Calyx lobe length</td><td rowspan="1" colspan="1">4–5 mm long</td><td rowspan="1" colspan="1">3–4 mm long</td><td rowspan="1" colspan="1">ca. 0.5 mm long</td></tr><tr><td rowspan="1" colspan="1">Petal color at anthesis</td><td rowspan="1" colspan="1">whitish pink or purplish</td><td rowspan="1" colspan="1">bluish or pink</td><td rowspan="1" colspan="1">mauve-pink</td></tr><tr><td rowspan="1" colspan="1">Petal length</td><td rowspan="1" colspan="1">12–16 mm long</td><td rowspan="1" colspan="1">5–10 mm long</td><td rowspan="1" colspan="1">7–9.5 mm long</td></tr><tr><td rowspan="1" colspan="1">Androgynophore length</td><td rowspan="1" colspan="1">10–15 mm long</td><td rowspan="1" colspan="1">3–7.5 mm long</td><td rowspan="1" colspan="1">4.5–5 mm long</td></tr><tr><td rowspan="1" colspan="1">Number of stamens</td><td rowspan="1" colspan="1">10</td><td rowspan="1" colspan="1">15</td><td rowspan="1" colspan="1">10</td></tr><tr><td rowspan="1" colspan="1">Number of staminodes</td><td rowspan="1" colspan="1">5</td><td rowspan="1" colspan="1">O</td><td rowspan="1" colspan="1">5</td></tr><tr><td rowspan="1" colspan="1">Fruit shape</td><td rowspan="1" colspan="1">ovoid to ellipsoid</td><td rowspan="1" colspan="1">ovate to oblong</td><td rowspan="1" colspan="1">globular</td></tr><tr><td rowspan="1" colspan="1">Seed length</td><td rowspan="1" colspan="1">2.5–4 mm long</td><td rowspan="1" colspan="1">2–3.5 mm long</td><td rowspan="1" colspan="1">ca. 2.5 mm long</td></tr></tbody></table></table-wrap></tp:treatment-sec><ref-list><ref id="B7"><mixed-citation xmlns:xlink="http://www.w3.org/1999/xlink" xlink:type="simple"><institution xlink:type="simple">IUCN</institution> (<year>2019</year>) Guidelines for Using the IUCN Red List Categories and Criteria. Version 14. <ext-link xlink:type="simple" ext-link-type="uri" xlink:href="http://www.iucnredlist.org/">http://www.iucnredlist.org/</ext-link> documents/RedListGuidelines.pdf [accessed 3 July 2020]</mixed-citation></ref><ref id="B10"><mixed-citation xmlns:xlink="http://www.w3.org/1999/xlink" xlink:type="simple"><person-group><name name-style="western"><surname>Pham</surname><given-names>HH</given-names></name></person-group> (<year>1999</year>) Cây cỏ Việt Nam: An illustrated flora of Vietnam (Vol. 1). Youth Publication, Ho Chi Minh, 496–498.</mixed-citation></ref><ref id="B11"><mixed-citation xmlns:xlink="http://www.w3.org/1999/xlink" xlink:type="simple"><person-group><name name-style="western"><surname>Phengklai</surname><given-names>C</given-names></name></person-group> (<year>2001</year>) <article-title><tp:taxon-name><tp:taxon-name-part taxon-name-part-type="family">Sterculiaceae</tp:taxon-name-part></tp:taxon-name>.</article-title> In: <person-group><name name-style="western"><surname>Santisuk</surname><given-names>T</given-names></name><name name-style="western"><surname>Larsen</surname><given-names>K</given-names></name></person-group> (<role>Eds</role>) <issue-title>Flora of Thailand, Vol.</issue-title><source>7(3)</source>, <fpage>562</fpage>–<lpage>573</lpage>.</mixed-citation></ref><ref id="B12"><mixed-citation xmlns:xlink="http://www.w3.org/1999/xlink" xlink:type="simple"><person-group><name name-style="western"><surname>Tang</surname><given-names>Y</given-names></name><name name-style="western"><surname>Gilbert</surname><given-names>MG</given-names></name><name name-style="western"><surname>Dorr</surname><given-names>LJ</given-names></name></person-group> (<year>2007</year>) <article-title><italic><tp:taxon-name><tp:taxon-name-part taxon-name-part-type="genus">Helicteres</tp:taxon-name-part></tp:taxon-name></italic>.</article-title> In: <person-group><name name-style="western"><surname>Wu</surname><given-names>ZY</given-names></name><name name-style="western"><surname>Raven</surname><given-names>PH</given-names></name><name name-style="western"><surname>Hong</surname><given-names>DY</given-names></name></person-group> (<role>Eds</role>) <issue-title>Flora of China, Vol.</issue-title><volume>12</volume>: <fpage>302</fpage>–<lpage>330</lpage>.</mixed-citation></ref><ref id="B3"><mixed-citation xmlns:xlink="http://www.w3.org/1999/xlink" xlink:type="simple"><person-group><name name-style="western"><surname>Cowie</surname><given-names>ID</given-names></name></person-group> (<year>2011</year>) <article-title>New taxa and notes on <italic><tp:taxon-name><tp:taxon-name-part taxon-name-part-type="genus">Helicteres</tp:taxon-name-part></tp:taxon-name></italic> L. (<tp:taxon-name><tp:taxon-name-part taxon-name-part-type="family">Malvaceae</tp:taxon-name-part></tp:taxon-name>: <tp:taxon-name><tp:taxon-name-part taxon-name-part-type="subfamily">Helicteroideae</tp:taxon-name-part></tp:taxon-name>) from the Northern Territory, Australia. The Beagle.</article-title><source>Records of the Museums and Art Galleries of the Northern Territory</source><volume>27</volume>: <fpage>27</fpage>–<lpage>54</lpage>.</mixed-citation></ref></ref-list></tp:taxon-treatment>
